# Supplementary material for: Methanolysis of Poly(lactic Acid) Using Catalyst Mixtures and the Kinetics of Methyl Lactate Production
Source: Polymers (Basel). 2022 Apr 26;14(9):1763. doi: 10.3390/polym14091763 (PMC9105383; doi:10.3390/polym14091763)
Supplement: Supplementary file 1 [file polymers-14-01763-s001.zip]

Archive with 1 entries (1 files):
- polymers-1693276-supplementary.pdf
